# Supplementary material for: Magnetic Fields in Cancer Therapy: Mechanistic Insights, Signaling Pathways, and Evidence from Clinical and In Vitro Studies
Source: Pharmaceutics. 2026 Jun 15;18(6):742. doi: 10.3390/pharmaceutics18060742 (PMC13306740; doi:10.3390/pharmaceutics18060742)
Supplement: Supplementary file 1 [file pharmaceutics-18-00742-s001.zip]

Archive with 1 entries (1 files):
- pharmaceutics-3866266-supplementary.pdf
